# Supplementary material for: miR-665-Mediated Regulation of AHCYL2 and BVES Genes in Recurrent Implantation Failure
Source: Genes (Basel). 2024 Feb 15;15(2):244. doi: 10.3390/genes15020244 (PMC10888078; doi:10.3390/genes15020244)
Supplement: Supplementary file 1 [file genes-15-00244-s001.zip › abbreviations.xlsx]

## Sheet: Sheet1
Adenosine Kinase (ADK)
Adenosylhomocysteinase like 2 (AHCYL2)
assisted reproductive techniques (ART)
Blood Vessel Epicardial Substance (BVES)
CNKSR Family Member 3 (CNKSR3)
Cycle threshold (Ct)
Cysteine And Glycine Rich Protein 2 (CSRP2)
Differential Expressed Genes (DEG)
Endometrial tissue (ET)
Fatty acid export (FAX)
in vitro fertilization (IVF)
IVF-embryo transfer (IVF-ET)
Kyoto Encyclopedia of Genes and Genomes (KEGG)
matrix metalloproteinase 7(MMP-7)
MHC class I polypeptide–related sequence A (MICA)
MHC Class I Polypeptide-Related Sequence B (MICB)
Myosin X (Myosin 10)
Neurexin 3 (NRXN3)
phospholipase A2 (PLA2G4A)
protein kinase X (PRKX)
Real Time PCR (RT-qPCR)
recurrent implantation failure (RIF)
recurrent pregnancy loss (RPL)
Rho GTPase activating protein family 11 A (ARHGAP11A)
Ribonucleotide reductase M2 (RRM2)
RNA sequencing (RNA-Seq)
Sphingomyelin Phosphodiesterase Acid Like 3B (SMPDL3B)
ST3 Beta-Galactoside Alpha-2,3-Sialyltransferase 5 (ST3GAL5)
Sterile Alpha Motif Domain Containing 11 (SAMD11)
The Database for Annotation, Visualization and Integrated Discovery (DAVID)
transforming growth factor beta-2 (TGFB2)
unexplained RIF (uRIF)
Vascular endothelial growth factor (VEGF)
Vascular endothelial growth factor receptor 2 (VEGFR2)
window of implantation (WOI)
