# Supplementary material for: miR-665-Mediated Regulation of AHCYL2 and BVES Genes in Recurrent Implantation Failure
Source: Genes (Basel). 2024 Feb 15;15(2):244. doi: 10.3390/genes15020244 (PMC10888078; doi:10.3390/genes15020244)
Supplement: Supplementary file 1 [file genes-15-00244-s001.zip › Supplementary Table S1.xlsx]

## Sheet: Sheet1
Top10 genes that showed most up-regulated genes between the RIF and control
Gene_ID	Transcript_ID	Gene_Symbol	Description	PR/CR.fc
162632	NR_003190	USP32P1	ubiquitin specific peptidase 32 pseudogene 1	16.2868
199786	NM_001098524,NM_001321826,NM_001321827,NM_001321828,NM_173544	FAM129C	family with sequence similarity 129 member C	11.2314
5174	NM_001201325,NM_001201326,NM_002614	PDZK1	PDZ domain containing 1	10.9433
100034743	NR_111936,NR_111936_dup1	PDZK1P1	PDZ domain containing 1 pseudogene 1	9.89044
677768	NR_003002	SCARNA13	small Cajal body-specific RNA 13	8.42805
1591	NM_000782,NM_001128915	CYP24A1	cytochrome P450 family 24 subfamily A member 1	8.03628
136227	NM_001278563,NM_133457	COL26A1	collagen type XXVI alpha 1 chain	6.73526
460	NM_001286164,NM_004319,NM_207108	ASTN1	astrotactin 1	6.68767
6280	NM_002965	S100A9	S100 calcium binding protein A9	6.10245
2662	NM_004962	GDF10	growth differentiation factor 10	5.967
