# Supplementary material for: miR-665-Mediated Regulation of AHCYL2 and BVES Genes in Recurrent Implantation Failure
Source: Genes (Basel). 2024 Feb 15;15(2):244. doi: 10.3390/genes15020244 (PMC10888078; doi:10.3390/genes15020244)
Supplement: Supplementary file 1 [file genes-15-00244-s001.zip › Supplementary Table S2.xlsx]

## Sheet: Sheet1
Top10 genes that showed most down-regulated genes between the RIF and control
Gene_ID	Transcript_ID	Gene_Symbol	Description	PR/CR.fc
123041	NM_153646,NM_153647,NM_153648	SLC24A4	solute carrier family 24 member 4	-33.274
23349	NM_001304333,NM_001347982,NM_001347983,NM_015297,NR_136307,NR_136308	PHF24	PHD finger protein 24	-25.6997
7498	NM_000379	XDH	xanthine dehydrogenase	-17.6813
3112	NM_002120	HLA-DOB	major histocompatibility complex, class II, DO beta	-12.9402
84466	NM_001256545,NM_001308119,NM_001308121,NM_032446	MEGF10	multiple EGF like domains 10	-12.4153
140803	NM_001177310,NM_001177311,NM_017662	TRPM6	transient receptor potential cation channel subfamily M member 6	-11.8678
3755	NM_002237	KCNG1	potassium voltage-gated channel modifier subfamily G member 1	-11.7707
93035	NM_177531	PKHD1L1	PKHD1 like 1	-11.4294
101928150	NR_120634	LOC101928150	uncharacterized LOC101928150	-10.697
827	NM_014289	CAPN6	calpain 6	-10.0131
