# Supplementary material for: miR-665-Mediated Regulation of AHCYL2 and BVES Genes in Recurrent Implantation Failure
Source: Genes (Basel). 2024 Feb 15;15(2):244. doi: 10.3390/genes15020244 (PMC10888078; doi:10.3390/genes15020244)
Supplement: Supplementary file 1 [file genes-15-00244-s001.zip › Supplementary Table S3.xlsx]

## Sheet: Sheet1
Supplementary Table 3. small RNA‐Seq data from the RIF and control
Mature_ID	Mature_Accession	PR/CR.fc	PR/CR.raw.pval
hsa-miR-3667-3p	MIMAT0018090	16.7979	0.000278833
hsa-miR-4745-3p	MIMAT0019879	10.6608	0.00828249
hsa-miR-6858-3p	MIMAT0027617	6.36264	0.0127297
hsa-miR-216a-3p	MIMAT0022844	5.87076	0.0468192
hsa-miR-410-5p	MIMAT0026558	5.351	0.00668557
hsa-miR-6774-3p	MIMAT0027449	4.82867	0.0367232
hsa-miR-106a-3p	MIMAT0004517	3.91832	0.0306889
hsa-miR-6814-3p	MIMAT0027529	3.86757	0.0255248
hsa-miR-1224-3p	MIMAT0005459	3.61167	0.0219105
hsa-miR-4732-5p	MIMAT0019855	3.52903	0.0216984
hsa-miR-129-2-3p	MIMAT0004605	3.4935	0.0247848
hsa-miR-3130-5p	MIMAT0014995	2.94192	0.0187401
hsa-miR-665	MIMAT0004952	2.42438	0.0130876
hsa-miR-133b	MIMAT0000770	2.29316	0.0444091
hsa-miR-30d-5p	MIMAT0000245	-2.09015	0.0456242
hsa-miR-345-5p	MIMAT0000772	-2.24133	0.00454869
hsa-miR-3188	MIMAT0015070	-2.7003	0.0335665
hsa-miR-375	MIMAT0000728	-2.78091	0.00405895
hsa-miR-6894-5p	MIMAT0027688	-2.86917	0.0437
hsa-miR-187-5p	MIMAT0004561	-3.75577	0.0125146
hsa-miR-1913	MIMAT0007888	-3.78162	0.0133515
hsa-miR-3159	MIMAT0015033	-5.3729	0.032508
hsa-miR-4743-5p	MIMAT0019874	-5.69829	0.0414365
hsa-miR-3663-3p	MIMAT0018085	-12.2894	0.0114654
