# Supplementary material for: miR-665-Mediated Regulation of AHCYL2 and BVES Genes in Recurrent Implantation Failure
Source: Genes (Basel). 2024 Feb 15;15(2):244. doi: 10.3390/genes15020244 (PMC10888078; doi:10.3390/genes15020244)
Supplement: Supplementary file 1 [file genes-15-00244-s001.zip › Supplementary Table S4.xlsx]

## Sheet: Sheet1
Supplementary Table 4. miRNAs Targeting 71 Candidate Genes
miRNAs (17 miRNA)	Target genes (136 gene)	inverse correlation (71 gene)
hsa-miR-106a-3p	BUB1	FAM46A
	SIGLEC9	LONRF3
	FAM46A
	CENPK
	LONRF3
	SMTNL2
hsa-miR-1224-3p	ADK	ADK
	CYB5A	CYB5A
	FANCA	PDE6A
	PDE6A	SCD
	PTGIS	PEA15
	SCD	PXMP4
	PEA15	SLCO3A1
	PXMP4	AGMAT
	SLCO3A1	ORAI2
	AGMAT	CNKSR3
	ORAI2
	FAXC
	CNKSR3
	SCIMP
	RAB19
hsa-miR-129-2-3p	EPHB2	MICB
	MICB	CERKL
	CERKL
hsa-miR-1913	HSPA4L	SMPDL3B
	SMPDL3B	FAXC
	MFSD6
	AGMAT
	FAXC
	NIPAL1
	TMEM184A
hsa-miR-216a-3p	CSRP2	CSRP2
	SERTAD2	SERTAD2
	TPPP	TPPP
	TSPAN13	TSPAN13
hsa-miR-30d-5p	ATP1A1	RRM2
	BNIP3L	ST3GAL5
	IL1A	MARCKSL1
	RRM2
	ST3GAL5
	SLC4A7
	IKZF2
	MARCKSL1
	MOGAT1
hsa-miR-3188	ADM	SIGLEC9
	SCD
	SIGLEC9
	TFCP2L1
	SLC24A4
hsa-miR-3663-3p	SLC16A1	GAS2L3
	GAS2L3
hsa-miR-3667-3p	CAPN6	CAPN6
	SHOX2	SHOX2
	PEA15	PEA15
	NRXN3	NRXN3
	PDE4DIP	PDE4DIP
	PITPNM3	PITPNM3
	NUDT16	NUDT16
	SIAH3	SIAH3
	PLCXD3	PLCXD3
	AHCYL2	AHCYL2
	LYVE1
	REEP2
hsa-miR-375	BIRC3	TGFB2
	ACSL3	ARHGAP11A
	ACSL4	KIAA1524
	FOLR1	SAMD11
	KRT8
	PRKX
	SLC7A1
	TGFB2
	DGKD
	BSN
	HOMER2
	HERPUD1
	SERTAD2
	ARHGAP11A
	HEY1
	KIAA1524
	GPR157
	CEP70
	SAMD11
	POC1B
hsa-miR-410-5p	MYO10	MYO10
	RRM2	STRIP2
	SCD
	STRIP2
	PITPNM3
hsa-miR-4732-5p	FRK	FRK
	TGFBR2	TGFBR2
	OSCAR	KSR2
	KSR2	C1QTNF6
hsa-miR-4743-5p	C1QTNF6
hsa-miR-665	AK4	AK4
	C3	PLA2G4A
	GNG4	TCEA3
	NPR1	NRXN3
	PLA2G4A	BVES
	RRM2	AHCYL2
	SLC2A5	ZNF589
	TCEA3	RETSAT
	MTMR7	SYNJ2BP
	NRXN3	TXNDC16
	ARHGAP11A	CCDC68
	PDPN	ATP13A4
	BVES	SLC24A4
	AHCYL2	AP1S3
	ZNF589	RGS9BP
	RETSAT	RAB19
	SYNJ2BP	MICA
	STRIP2	TGFBR2
	TXNDC16
	CCDC68
	ATP13A4
	MEX3A
	SLC24A4
	AP1S3
	RGS9BP
	RAB19
	MICA
hsa-miR-6814-3p	DPF3	X
hsa-miR-6858-3p	MYO10	MYO10
	PRKX	PRKX
	LYVE1	SLC39A2
	SLC39A2	ORAI2
	FAM118A	CNKSR3
	ORAI2
	CNKSR3
hsa-miR-6894-5p	ANK1	ANK1
	RUNX3	RUNX3
	GABRB2	MEX3A
	TCEA3
	AHCYL2
	GCNT4
	MEX3A
	KSR2
