# Supplementary material for: miR-665-Mediated Regulation of AHCYL2 and BVES Genes in Recurrent Implantation Failure
Source: Genes (Basel). 2024 Feb 15;15(2):244. doi: 10.3390/genes15020244 (PMC10888078; doi:10.3390/genes15020244)
Supplement: Supplementary file 1 [file genes-15-00244-s001.zip › Supplementary Table S5.xlsx]

## Sheet: Sheet1
Supplementary Table 4. Sequence information of mimics and inhibitor
miRNA	sequence	vector #
Has-miR-665	accaggaggcugaggccccu	miR0513-MR04
Has-miR-665 inhibitor	AGGGGCCTCAGCCTCCTGGT	HmiR-AN0778-AM02
